# Supplementary material for: Expression of TDRD9 in a subset of lung carcinomas by CpG island hypomethylation protects from DNA damage
Source: Oncotarget. 2017 Nov 27;9(11):9618–31. doi: 10.18632/oncotarget.22709 (PMC5839389; doi:10.18632/oncotarget.22709)
Supplement: Supplementary file 2 [file oncotarget-09-9618-s002.xlsx]

## Sheet: Hoja1
Supplementary Table 1. Genes differentially regulated after knockdown of TDRD9 with siTDRD9-1 or siTDRD9-2 in H1993 cells. Only genes misregulated with both siRNAs are shown.
Gene Symbol	Gene Title	Fold chage lineal siTDRD9-1	FDR siTDRD9-1	Fold chage lineal siTDRD9-2	FDR siTDRD9-2
HIST1H1E	histone cluster 1, H1e	6.13704	1.64935e-05	8.09268	1.01431e-05
CEP250	centrosomal protein 250kDa	4.1236	1.56448e-05	3.7538	2.13461e-05
MKI67	marker of proliferation Ki-67	4.10427	1.22002e-05	3.17855	2.4758e-05
PRKDC	protein kinase, DNA-activated, catalytic polypeptide	4.01838	1.41896e-05	4.12827	1.31223e-05
PPFIBP1	PTPRF interacting protein, binding protein 1 (liprin beta 1)	3.71606	0.000327094	3.46081	0.000400709
DHX9	DEAH (Asp-Glu-Ala-His) box helicase 9	3.71335	8.08757e-05	4.76973	2.4758e-05
CCDC186	coiled-coil domain containing 186	3.67892	0.000115021	3.08076	0.000195354
ZNF480	zinc finger protein 480	3.66523	4.43336e-06	2.794	1.20479e-05
HIST1H1D	histone cluster 1, H1d	3.56462	0.00039258	3.74847	0.000274651
BDP1	B double prime 1, subunit of RNA polymerase III transcription initiation factor IIIB	3.41996	0.00256644	4.53313	0.000658722
RASSF8	Ras association (RalGDS/AF-6) domain family (N-terminal) member 8	3.38832	0.00893035	4.24526	0.00314925
EIF4G1	eukaryotic translation initiation factor 4 gamma, 1	3.36392	5.23655e-05	2.81041	8.32622e-05
ESCO1	establishment of sister chromatid cohesion N-acetyltransferase 1	3.2276	0.000239249	3.53846	0.000140145
DCAF16	DDB1 and CUL4 associated factor 16	3.20923	1.22002e-05	2.49062	2.95137e-05
AFF4	AF4/FMR2 family, member 4	3.18756	0.000311459	2.70667	0.000652014
SAFB2	scaffold attachment factor B2	3.18215	4.32289e-05	3.11341	2.95137e-05
CENPF	centromere protein F, 350/400kDa	3.15155	1.22002e-05	2.97244	1.63183e-05
MIS18BP1	MIS18 binding protein 1	3.14299	0.000134309	3.36012	7.33146e-05
SETD2	SET domain containing 2	3.10441	1.22002e-05	3.43449	1.01431e-05
PHLDB2	pleckstrin homology-like domain, family B, member 2	3.09004	0.000193829	3.57339	8.17209e-05
TPR	translocated promoter region, nuclear basket protein	3.0682	5.23655e-05	3.54018	2.4758e-05
DIO2	deiodinase, iodothyronine, type II	3.0119	1.22002e-05	2.61582	1.69091e-05
ZKSCAN1	zinc finger with KRAB and SCAN domains 1	3.01065	0.000239144	2.56995	0.000521954
CLSTN1	calsyntenin 1	2.98849	9.80133e-05	3.50346	3.95387e-05
CEP350	centrosomal protein 350kDa	2.98409	5.84549e-05	2.83591	5.15881e-05
DDX6	DEAD (Asp-Glu-Ala-Asp) box helicase 6	2.97576	0.00015596	2.65911	0.000247527
MDN1	MDN1, midasin homolog (yeast)	2.95856	0.000102144	3.01403	6.86486e-05
SPAG9	sperm associated antigen 9	2.95367	0.00176771	2.91626	0.00161711
RBAK	RB-associated KRAB zinc finger	2.94141	4.70604e-05	3.19097	2.4758e-05
NCEH1	neutral cholesterol ester hydrolase 1	2.93831	1.22002e-05	2.30819	3.58003e-05
CDK11A	cyclin-dependent kinase 11A /// cyclin-dependent kinase 11B	2.91137	7.55898e-05	2.37356	0.000274651
NBPF10	neuroblastoma breakpoint family, member 10 /// neuroblastoma breakpoint family, member 11 /// neuroblastoma breakpoint family, member 14 /// neuroblastoma breakpoint family, member 15 /// neuroblastoma breakpoint family, member 19 /// neuroblastoma breakpoint family, member 25, pseudogene /// neuroblastoma breakpoint family, member 26 /// neuroblastoma breakpoint family, member 8 /// neuroblastom…	2.90548	5.23655e-05	2.76282	4.6006e-05
PPARGC1A	peroxisome proliferator-activated receptor gamma, coactivator 1 alpha	2.90493	0.00249104	4.35978	0.000317233
SMC1A	structural maintenance of chromosomes 1A	2.88898	0.00100866	2.99533	0.000729346
ALG11	ALG11, alpha-1,2-mannosyltransferase /// UTP14, U3 small nucleolar ribonucleoprotein, homolog C (yeast)	2.8858	4.70604e-05	2.57998	5.12124e-05
BCLAF1	BCL2-associated transcription factor 1	2.881	1.89144e-05	2.78587	2.13461e-05
ABLIM1	actin binding LIM protein 1	2.8678	5.23655e-05	2.852	2.4758e-05
ARHGAP21	Rho GTPase activating protein 21	2.85802	5.23655e-05	2.61103	5.98814e-05
HIST2H2AC	histone cluster 2, H2ac	2.82887	9.69396e-05	2.82122	6.98215e-05
MBNL1	muscleblind-like splicing regulator 1	2.81537	0.00203635	2.45149	0.00386549
TMTC3	transmembrane and tetratricopeptide repeat containing 3	2.8096	0.000940409	2.6026	0.00129587
BOD1L1	biorientation of chromosomes in cell division 1-like 1	2.79456	2.45567e-05	3.56178	1.01431e-05
GNG12	guanine nucleotide binding protein (G protein), gamma 12	2.7782	1.94124e-05	2.52451	2.4758e-05
NSD1	nuclear receptor binding SET domain protein 1	2.76789	5.23655e-05	3.84624	1.23646e-05
ATRX	alpha thalassemia/mental retardation syndrome X-linked	2.75875	0.00122938	3.17956	0.000497961
SMC3	structural maintenance of chromosomes 3	2.74204	9.20677e-05	2.94909	4.72604e-05
KIAA0430	KIAA0430	2.73243	0.000167141	2.39071	0.000317233
INPP4B	inositol polyphosphate-4-phosphatase, type II, 105kDa	2.72222	8.74143e-05	2.44991	0.00011076
PAPOLA	poly(A) polymerase alpha	2.71732	0.000745596	2.59283	0.000851535
FMR1	fragile X mental retardation 1	2.69869	0.000168173	3.3015	5.20919e-05
PSME4	proteasome (prosome, macropain) activator subunit 4	2.68851	0.00021538	3.51361	5.12124e-05
LMAN1	lectin, mannose-binding, 1	2.67824	0.000224763	2.98387	0.000107762
CDC27	cell division cycle 27	2.66928	0.000115021	2.75533	6.98215e-05
AGGF1	angiogenic factor with G patch and FHA domains 1	2.6161	0.000148	2.87841	6.98513e-05
ATF7IP	activating transcription factor 7 interacting protein	2.61165	0.0010761	3.55555	0.000187298
MBTD1	mbt domain containing 1	2.58842	0.00104847	2.55002	0.00102579
BAZ1B	bromodomain adjacent to zinc finger domain, 1B	2.58635	0.000162921	2.66663	0.000112446
SMC2	structural maintenance of chromosomes 2	2.54089	0.000871783	2.39467	0.00111942
PI4K2A	phosphatidylinositol 4-kinase type 2 alpha	2.52193	0.000123626	2.59008	7.74434e-05
PRRC2C	proline-rich coiled-coil 2C	2.51876	0.000320438	2.72154	0.000290209
VAPB	VAMP (vesicle-associated membrane protein)-associated protein B and C	2.5159	0.000148	2.32126	0.000206323
SF3B1	splicing factor 3b, subunit 1, 155kDa	2.50859	0.0010957	2.3231	0.00161711
TCERG1	transcription elongation regulator 1	2.44308	6.17635e-05	2.43734	4.6006e-05
NOL8	nucleolar protein 8	2.44245	8.99187e-05	2.60783	4.6006e-05
UFL1	UFM1-specific ligase 1	2.4378	0.000900718	2.14574	0.00194754
ASXL1	additional sex combs like transcriptional regulator 1	2.43522	0.00155689	2.71731	0.000679523
ILF3	interleukin enhancer binding factor 3, 90kDa	2.43506	0.00256168	2.97353	0.000669267
MLEC	malectin	2.42958	0.00158277	2.65199	0.000786986
H2AFV	H2A histone family, member V	2.3942	0.00485616	2.42805	0.00388554
MYO5C	myosin VC	2.3821	0.000617944	2.89357	0.000128454
ZCCHC6	zinc finger, CCHC domain containing 6	2.37493	0.00197213	2.14732	0.00332525
MOB1A	MOB kinase activator 1A	2.37313	8.99187e-05	2.30154	7.33146e-05
MGEA5	meningioma expressed antigen 5 (hyaluronidase)	2.37168	0.000134865	2.51681	7.15578e-05
WNK1	WNK lysine deficient protein kinase 1	2.32834	0.000212052	2.36692	0.000167896
GOLIM4	golgi integral membrane protein 4	2.32334	0.00156563	2.1507	0.00236181
NUFIP2	nuclear fragile X mental retardation protein interacting protein 2	2.3164	0.00645006	2.23915	0.00723622
CDC42SE2	CDC42 small effector 2	2.31057	0.000135206	2.32279	0.000334976
CBL	Cbl proto-oncogene, E3 ubiquitin protein ligase	2.30837	0.000100567	2.27842	7.40791e-05
FYB	FYN binding protein	2.29452	0.000226177	2.50181	0.00011076
CCPG1	cell cycle progression 1 /// DYX1C1-CCPG1 readthrough (NMD candidate)	2.29415	0.00016157	2.75772	4.72604e-05
RHOV	ras homolog family member V	2.27244	0.000201934	2.00755	0.000462805
ERCC6L2	excision repair cross-complementation group 6-like 2	2.26067	0.000148832	2.4867	6.8401e-05
PDE4DIP	phosphodiesterase 4D interacting protein-like /// uncharacterized LOC100996761 /// uncharacterized LOC101929792 /// myomegalin-like /// phosphodiesterase 4D interacting protein	2.25873	0.00051727	3.11338	6.8401e-05
IQGAP1	IQ motif containing GTPase activating protein 1	2.2547	0.000193384	2.08639	0.000301333
AGAP10	ArfGAP with GTPase domain, ankyrin repeat and PH domain 10 /// ArfGAP with GTPase domain, ankyrin repeat and PH domain 9 /// BMS1 ribosome biogenesis factor /// BMS1 pseudogene 4 /// BMS1 pseudogene 5 /// BMS1 pseudogene 6 /// ribosome biogenesis protein BMS1 homolog	2.2305	0.0028996	2.51546	0.00112684
CDC42BPA	CDC42 binding protein kinase alpha (DMPK-like)	2.21896	0.000434497	2.17444	0.000446664
ZBTB7A	zinc finger and BTB domain containing 7A	2.19398	0.000391415	2.1248	0.000437729
PUS7L	pseudouridylate synthase 7 homolog (S. cerevisiae)-like	2.19139	0.000436557	2.35578	0.000234354
MYO6	myosin VI	2.17389	0.000388724	2.49422	0.000132533
SUCO	SUN domain containing ossification factor	2.17389	0.000342424	2.06336	0.000446664
SLMAP	sarcolemma associated protein	2.16207	0.00469641	2.08004	0.00553896
SPTBN1	spectrin, beta, non-erythrocytic 1	2.16041	0.000167897	2.04311	0.000221939
RIF1	uncharacterized LOC101929336 /// replication timing regulatory factor 1	2.15027	0.000325232	2.27737	0.000186918
CADM2	cell adhesion molecule 2	2.13811	0.00225084	2.10922	0.00215328
TBC1D14	TBC1 domain family, member 14	2.1251	0.000325232	2.34135	0.000142202
CCND2	cyclin D2	2.12195	0.00362858	3.16453	0.000264484
TPM4	tropomyosin 4	2.11763	5.84549e-05	2.08261	4.72604e-05
ZNF644	zinc finger protein 644	2.11592	0.000852557	2.27407	0.000436103
BCOR	BCL6 corepressor	2.11522	0.000543168	2.28599	0.000269232
PARP1	poly (ADP-ribose) polymerase 1	2.1133	0.000148	2.46761	4.57604e-05
IFNGR1	interferon gamma receptor 1	2.10546	0.00068484	2.1607	0.000485029
HECTD3	HECT domain containing E3 ubiquitin protein ligase 3	2.10127	0.000203023	2.07995	0.000195354
CNNM1	cyclin M1	2.09562	0.0019917	2.10549	0.0016253
ND1	NADH dehydrogenase, subunit 1 (complex I)	2.09436	0.00937299	2.34403	0.0039017
KIAA1033	KIAA1033	2.08429	0.000104887	2.33322	4.00134e-05
XRN1	5'-3' exoribonuclease 1	2.07879	0.000234059	2.09589	0.000195354
PPP1R3B	protein phosphatase 1, regulatory subunit 3B	2.0712	0.00554542	2.72043	0.000790419
U2SURP	U2 snRNP-associated SURP domain containing	2.07087	0.000792801	2.19676	0.000437729
PPFIA1	protein tyrosine phosphatase, receptor type, f polypeptide (PTPRF), interacting protein (liprin), alpha 1	2.05908	0.00068068	2.07419	0.00054388
MIER1	mesoderm induction early response 1, transcriptional regulator	2.05404	0.000353759	2.25745	0.000150804
CDCA2	cell division cycle associated 2	2.05381	0.000816784	2.14665	0.000496185
ZC3H11A	zinc finger CCCH-type domain-containing-like /// zinc finger CCCH-type containing 11A	2.05213	0.000156546	2.08905	0.00635471
CEP290	centrosomal protein 290kDa	2.04874	0.00137496	2.14941	0.000819546
SCLT1	uncharacterized LOC101927137 /// sodium channel and clathrin linker 1	2.04519	0.00388033	2.25015	0.00164444
PRDM2	PR domain containing 2, with ZNF domain	2.04028	0.00857798	2.31133	0.00314925
MTG2	mitochondrial ribosome-associated GTPase 2	2.03436	0.00128779	2.24562	0.000521954
SLC38A1	solute carrier family 38, member 1	2.03183	0.000225194	2.34233	6.98215e-05
CCDC132	coiled-coil domain containing 132	2.02632	0.000676057	2.0445	0.000527112
MAP4	microtubule-associated protein 4	2.02616	0.000123626	2.01136	9.79733e-05
BOLA2	bolA family member 2 /// serine/threonine-protein kinase SMG1-like /// SMG1 phosphatidylinositol 3-kinase-related kinase	2.02293	0.000123356	2.27276	4.40481e-05
EHMT1	euchromatic histone-lysine N-methyltransferase 1	2.02248	0.000283014	2.18824	0.000136788
TMEM45B	transmembrane protein 45B	2.01687	0.00309528	2.05352	0.00233308
UACA	uveal autoantigen with coiled-coil domains and ankyrin repeats	0.492046	0.000100956	2.00855	0.000298906
MATN3	matrilin 3	0.490494	0.000123626	0.390922	2.4758e-05
EIF5A2	eukaryotic translation initiation factor 5A2	0.482247	0.000603932	0.367529	7.74434e-05
CTSV	cathepsin V	0.47725	0.000191011	0.496991	0.000232254
PPP3R1	protein phosphatase 3, regulatory subunit B, alpha	0.465589	0.00674653	0.408025	0.0024588
QKI	QKI, KH domain containing, RNA binding	0.456233	0.000104887	0.325572	1.69091e-05
ZFR	zinc finger RNA binding protein	0.444196	0.000119361	4.109	3.67671e-05
KAT2B	K(lysine) acetyltransferase 2B	0.441423	0.000316641	0.490407	0.000611742
CTGF	connective tissue growth factor	0.423042	0.00110033	0.326065	0.000210031
ETV7	ets variant 7	0.416413	0.00155409	0.476165	0.00343995
DLEU2	deleted in lymphocytic leukemia 2 (non-protein coding) /// microRNA 15a	0.41377	0.000226177	0.320155	0.000105715
HOXB8	homeobox B8	0.39811	0.00241124	0.448174	0.00450089
PBX2	pre-B-cell leukemia homeobox 2	0.377054	0.00278413	0.425887	0.00508721
ASPH	aspartate beta-hydroxylase	0.36457	0.00234766	0.312949	0.000887834
SHISA2	shisa family member 2	0.318156	5.0543e-05	0.467912	0.000296559
AXL	AXL receptor tyrosine kinase	0.235947	0.000460864	0.217931	0.000295736
